# Supplementary material for: A Scoping Review of the Current Knowledge of the Social Determinants of Health and Infectious Diseases (Specifically COVID-19, Tuberculosis, and H1N1 Influenza) in Canadian Arctic Indigenous Communities
Source: Int J Environ Res Public Health. 2024 Dec 24;22(1):1. doi: 10.3390/ijerph22010001 (PMC11765080; doi:10.3390/ijerph22010001)
Supplement: Supplementary file 1 [file ijerph-22-00001-s001.zip]

Archive with 5 entries (5 files):
- Table S1. PRISMA-ScR checklist.pdf
- Table S2. Search strategy.pdf
- Table S3. Characteristics and major findings of selected articles.pdf
- Table S4. Themes and subthemes under each category and selected quotes from the studies.pdf
- Table S5. Critical appraisal.pdf
